# Supplementary material for: Social gradients in ADHD by household income and maternal education exposure during early childhood: Findings from birth cohort studies across six countries
Source: PLoS One. 2022 Mar 16;17(3):e0264709. doi: 10.1371/journal.pone.0264709 (PMC8926184; doi:10.1371/journal.pone.0264709)
Supplement: S1 Table — (CSV) [file pone.0264709.s002.csv]

cohort	exposure	prev	prop	category	totn
MCS	education	2.8	0.208	low	13354
MCS	education	1.2	0.415	mid	13354
MCS	education	0.8	0.313	hi	13354
ABIS	education	4.2	0.084	low	16365
ABIS	education	1.8	0.582	mid	16365
ABIS	education	0.9	0.31	hi	16365
QLSCD	education	9	0.295	hi	1334
QLSCD	education	8	0.418	mid	1334
QLSCD	education	10	0.286	low	1334
LSAC	education	7.88	0.09	low	3759
LSAC	education	3.94	0.432	mid	3759
LSAC	education	2.84	0.478	hi	3759
GenR	education	1.92	0.184	low	4910
GenR	education	2.77	0.529	mid	4910
GenR	education	1.81	0.287	hi	4910
NLSCY	education	7.7	0.14	low	1356
NLSCY	education	2.4	0.42	mid	1356
NLSCY	education	4.6	0.42	hi	1356
USNLSY	education	4.1	0.119	low	3089
USNLSY	education	3.8	0.521	mid	3089
USNLSY	education	3.5	0.359	hi	3089
MCS	income	2.4	0.348	low	13354
MCS	income	1	0.312	mid	13354
MCS	income	0.6	0.295	hi	13354
ABIS	income	2.4	0.331	low	16365
ABIS	income	1.6	0.331	mid	16365
ABIS	income	1.3	0.331	hi	16365
QLSCD	income	10	0.286	low	1334
QLSCD	income	11	0.325	mid	1334
QLSCD	income	6	0.347	hi	1334
LSAC	income	4.77	0.279	low	3759
LSAC	income	3.65	0.353	mid	3759
LSAC	income	3.78	0.368	hi	3759
GenR	income	2.62	0.301	low	4910
GenR	income	2.61	0.347	mid	4910
GenR	income	1.68	0.352	hi	4910
NLSCY	income	8.8	0.28	low	1356
NLSCY	income	2.4	0.32	mid	1356
NLSCY	income	4.6	0.4	hi	1356
USNLSY	income	4.1	0.217	low	3089
USNLSY	income	4.3	0.288	mid	3089
USNLSY	income	3.1	0.342	hi	3089
